# Supplementary material for: The 16SrXII-P Phytoplasma GOE Is Separated from Other Stolbur Phytoplasmas by Key Genomic Features
Source: Pathogens. 2025 Feb 11;14(2):180. doi: 10.3390/pathogens14020180 (PMC11857868; doi:10.3390/pathogens14020180)
Supplement: Supplementary file 1 [file pathogens-14-00180-s001.zip]

Archive with 1 entries (1 files):
- pathogens-3452146-supplementary.pdf
